# Supplementary material for: Linking deeply-sourced volatile emissions to plateau growth dynamics in southeastern Tibetan Plateau
Source: Nat Commun. 2021 Jul 6;12:4157. doi: 10.1038/s41467-021-24415-y (PMC8260613; doi:10.1038/s41467-021-24415-y)
Supplement: Supplementary file 4 — Supplementary Data 1 [file 41467_2021_24415_MOESM4_ESM.xlsx]

## Sheet: Sheet1
Supplementary Data 1. He-C-N isotope and compositional data of fluids from the SETP and adjacent region (this study).
Sample location1	Sample ID2	Sample	Latitude (N)	Longitude (E)	Distance to the IACB in Myanmar (km)4	Distance to the IACB near the EHS (km)4	T (°C)	3He/4He	X6	3He/4He	CO2/3He	δ13C (CO2)	δ13C (CH4)	δ15N (N2)	δ15N (N2)	N2/Ar	N2/He	[4He]C cm3STP/
		Type3					/pH	(RM/RA)5		(RC/RA)7	(×109)	(‰, VPDB)	(‰, VPDB)	(‰, AIR)M	(‰, AIR)C8			gH2O (×10-9)9,10
Tengchong volcanoes (TCV)
Zhu Yuan	Teng-11-07	G	25°26′21.1″	098°27′35.6″	669		81.0/7.5	0.64	9.08	0.61 ± 0.02	2552	-5.9	nd	2.7	2.67 ± 0.84	38.5	9932.67
Zhu Yuan	Teng-11-08	G	25°26′21.1″	098°27′35.6″	669		81.0/7.5	0.62	17.4	0.60 ± 0.03	986	-6	nd	nd	nd	17.3	nd
Houo Dian	Teng-11-09	W	25°24′16.0″	098°23′02.4″	662		40.2/6.5	0.19	129	0.19 ± 0.01	20.1	-9.9	nd	3.1	3.14 ± 0.70	51.3	2505.13	5234
Houo Dian	Teng-11-10	W	25°24′16.0″	098°23′02.4″	662		40.2/6.5	0.3	137	0.30 ± 0.01	10.7	-11.3	nd	nd	nd	49.6	nd	5790
Shi Qiang	Teng-11-17	G	25°21′39.9″	098°37′52.1″	656		64.4/7.5	0.46	63.7	0.45 ± 0.01	922	-4.7	nd	4.5	4.48 ± 0.88	63.1	1637.09
Shi Qiang	Teng-11-18	G	25°21′39.9″	098°37′52.1″	656		64.4/7.5	0.62	72.4	0.61 ± 0.01	406	-4.3	nd	nd	nd	34.2	nd
Su Jiang	Teng-11-11	G	25°20′54.0″	098°17′08.0″	662		34.5/7.0	0.44	3746	0.44 ± 0.01	9.92	-4.5	nd	4.9	4.88 ± 0.79	79.2	275.573
Su Jiang	Teng-11-12	G	25°20′54.0″	098°17′08.0″	662		34.5/7.0	0.45	1859	0.45 ± 0.01	15.1	-4.2	nd	nd	nd	100	nd
Yong Na	Teng-11-19	G	25°18′50.1″	098°37′28.9″	683		21.5/7.5	0.96	39	0.96 ± 0.02	344	-5.1	nd	3.7	3.74 ± 0.84	11	3.09851
Yong Na	Teng-11-20	G	25°18′50.1″	098°37′28.9″	683		21.5/7.5	0.9	110	0.90 ± 0.02	461	-5.4	nd	nd	nd	77.4	nd
Gao Tian	Teng-11-21	W	25°08′11.7″	098°21′17.3″	674		74.5/7.5	0.31	39.1	0.29 ± 0.01	57	-7.9	nd	3	3.03 ± 0.83	47.4	7752.85	1724
Gao Tian	Cu-Teng-11-99	W	25°08′11.7″	098°21′17.3″	674		74.5/7.5	0.71	129	0.71 ± 0.02	11.1	-4.1	nd	nd	nd	nd	nd	3420
Dieshui Well	Teng-11-01	G	25°01′52.9″	098°28′56.9″	663		23.6/6.5	4.86	4861	4.87 ± 0.10	0.542	-7.7	nd	2.4	3.43 ± 0.97	10.9	50.5671
Dieshui Well	Teng-11-02	G	25°01′52.9″	098°28′56.9″	663		23.6/6.5	4.82	5099	4.82 ± 0.08	0.461	-7.7	nd	nd	nd	20.5	nd
Huaitai Well	Teng-11-03	G	24°57′03.9″	098°26′10.9″	661		88.6/8.5	3.7	39.1	3.76 ± 0.05	33.4	-5.2	nd	-2.1	-2.12 ± 0.86	18.3	1551.13
Huaitai Well	Teng-11-04	G	24°57′03.9″	098°26′10.9″	661		88.6/8.5	3.71	47.4	3.76 ± 0.07	23.6	-6.3	nd	nd	nd	26.5	nd
Huang Gua Qing	Teng-11-22	G	24°56′30.6″	098°26′21.1″	676		76.2/nd	3.98	9999	3.98 ± 0.06	0.69	-4.1	nd	5.8	5.77 ± 0.89	62.7	859.288
Huang Gua Qing	Teng-11-23	G	24°56′30.6″	098°26′21.1″	676		76.2/nd	4.08	3056	4.08 ± 0.07	1.39	-4.1	nd	nd	nd	55.7	nd
He Hua Tang	Teng-11-05	G	24°54′34.6″	098°23′23.1″	666		71.5/7.5	3.19	253	3.20 ± 0.09	45.3	-4.1	nd	4.2	4.42 ± 0.86	7.2	323.444
He Hua Tang	Teng-11-06	G	24°54′34.6″	098°23′23.1″	666		71.5/7.5	3.17	149.6	3.18 ± 0.06	nd	-6.9	nd	nd	nd	29.7	nd
Shang Beng Nai	Teng-11-15	W	24°43′43.5″	098°33′18.1″	696		49.9/7.0	2.01	27.1	2.05 ± 0.08	6.56	-12.2	nd	3.6	3.63 ± 0.68	56.7	12302.2	1745
Shang Beng Nai	Teng-11-16	W	24°43′43.5″	098°33′18.1″	696		49.9/7.0	nd	nd	nd	nd	-12.7	nd	nd	nd	77.1	nd	10
Bang La Zhang	Teng-11-13	G	24°39′18.3″	098°40′04.1″	693		80.1/6.5	0.86	496	0.86 ± 0.01	9.45	-2.8	nd	1.6	1.58 ± 0.94	42	823.065
Bang La Zhang	Teng-11-14	G	24°39′18.3″	098°40′04.1″	693		80.1/6.5	0.88	66.7	0.88 ± 0.02	13.4	-3.2	nd	nd	nd	27.4	nd
Simao volcanoes (SMV)
Qingping	20QP-2	G	25°34′03.2″	100°10′54.6″	904		62.0/6.4	5.05	13.1	5.39	1.6	-7.8	nd	nd	nd	56	739.597
Laoyaozhai	20LYZ-2	G	23°02′24.8″	101°05′49.0″	861		24.0/7.0	2.93	2.3	4.42	0.229	-21.6	nd	-0.1	-0.94	89.6	45242.3
Bookshelf faults (BF) & Red River fault (RRF)
Tang Zi Pu	Teng-11-24	W	25°34′03.2″	100°10′54.6″	829		68.8/7.5	0.63	245	0.63 ± 0.01	207	-6.1	nd	1.5	1.54 ± 0.69	26	1455.26	1408
Mengman	20MM-3	G	22°09′33.8″	100°07′54.9″	736		91.8/8.6	0.037	142	0.029	21.7	-9.3	nd	-1.6	-1.62	62.5	1162.92
Manbeng	20MB-3	G	21°43′23.6″	100°42′01.3″	779		96.0/7.8	0.157	706	0.156	0.224	-16.8	nd	1.2	1.2	38.2	220.646
Yuanjiang	20WN-2	G	23°30′53.7″	101°53′55.2″	954		77.8/7.7	0.042	247	0.037	0.282	-16	nd	0.7	0.7	60.8	609.455
Anninghe-Xiaojiang fault (AXF)
An Ning	Teng-11-25	G	24°57′49.0″	102°26′58.5″	1072		36.3/6.5	0.028	2432	0.028 ± 0.01	0.175	-14.5	nd	0.7	0.68 ± 0.97	53.5	126.104
Qu Jiang	Teng-11-26	G	23°56′12.9″	102°47′49.1″	1056		63.1/8.0	0.032	4529	0.032 ± 0.01	4	-9	nd	nd	nd	27.9	nd
Qu Jiang	Teng-11-27	G	23°56′12.9″	102°47′49.1″	1056		63.1/8.0	0.032	9986	0.032 ± 0.01	1.41	-9.3	nd	2.5	2.53 ± 0.94	63.4	2451.66
Qu Jiang	YN190502-2	G	23°56′12.9″	102°47′49.1″	1056		54.6/7.0	0.032	668	0.031	2.5	-9.3	nd	nd	nd	94.3	389.042
Pen Zhu	Teng-11-28	G	23°43′15.5″	102°29′15.3″	1018		14.8/nd	nd	nd	nd	2.7	-3	nd	nd	nd	101	nd
Pen Zhu	Teng-11-29	G	23°43′15.5″	102°29′15.3″	1018		14.8/nd	nd	nd	nd	1.16	-0.04	nd	nd	nd	70.9	nd
Zhaojue	ZJ1902	G	28°03′56.8″	102°54′13.1″	1192		49.5/7.6	0.16	14.6	0.098	0.657	nd	nd	nd	nd	89.2	4267.81
Puge	PG01	G	27°24′02.9″	102°32′19.9″	1136		44.0/6.9	0.088	1945	0.087	3.1	-10	nd	-0.973	-0.97	87.4	2793.53
Puge	PG02	G	27°24′02.9″	102°32′19.9″	1136		44.0/6.9	0.054	358	0.051	1.05	-10.9	nd	-0.204	-0.21	87.3	575.426
Hongmo	HM01	G	28°05′19.1″	102°14′31.5″	1134		49.4/6.8	0.084	1136	0.083	0.37	-9.7	nd	-0.389	-0.39	73.5	251.069
Hongmo	HM02	G	28°05′19.1″	102°14′31.5″	1134		49.4/6.8	0.076	2918	0.076	0.105	-9.5	nd	-0.442	-0.44	73.4	66.9745
Xide	XD01	G	28°19′27.4″	102°22′33.0″	1156		40.4/6.8	0.037	1384	0.037	1.98	-8.9	nd	0.433	0.43	113	226.317
Xide	XD02	G	28°19′27.4″	102°22′33.0″	1156		40.4/6.8	0.034	537	0.033	2.12	-8.1	nd	0.492	0.49	112	223.561
Xianshuihe fault (XSHF)
Zima	ZM01	G	29°00′07.0″	102°16′45.3″		546	14.7/nd	0.83	43	0.82	186	-7.2	nd	nd	nd	85.6	10597
Zima	ZM02	G	29°00′07.0″	102°16′45.3″		546	14.7/nd	0.91	36.5	0.91	189	-7.6	nd	nd	nd	82.1	13032
Caoke	CK01	G	29°23′24.2″	101°57′28.2″		534	41.1/6.6	0.84	222	0.84	0.595	-5.7	nd	0.654	0.65	63.2	620.254
Caoke	CK02	G	29°23′24.2″	101°57′28.2″		534	41.1/6.6	0.89	232	0.89	0.531	-6.1	nd	0.37	0.37	62.3	654.338
Erhaoyingdi	EHYD01	G	29°35′21.7″	102°01′37.5″		549	56.8/6.7	1.21	53	1.22	19.9	-5.5	nd	nd	nd	35.4	2214.72
Erhaoyingdi	EHYD02	G	29°35′21.7″	102°01′37.5″		549	56.8/6.7	1.27	77.6	1.28	22.9	-5.9	nd	nd	nd	44.8	3002.16
Shentang	ST01	W	29°37′07.7″	102°06′32.9″		557	52.2/6.7	1.13	41.8	1.13	nd	-10.5	nd	nd	nd	nd	3984.88	nd
Shentang	ST02	W	29°37′07.7″	102°06′32.9″		557	52.2/6.7	1.11	40.3	1.12	nd	-10.3	nd	nd	nd	nd	4237.64	nd
Xinxing	XX01	W	29°45′14.0″	102°03′36.0″		560	41.7/6.7	0.83	190	0.83	nd	-11.7	nd	nd	nd	nd	1031.21	nd
Xinxing	XX02	W	29°45′14.0″	102°03′36.0″		560	41.7/6.7	0.91	167	0.91	nd	-12	nd	nd	nd	nd	1027.28	nd
Guanding	GD01	G	29°57′06.5″	101°57′40.4″		563	77.0/6.3	2.21	28	2.27	21	-5.7	nd	-0.791	-0.86	50.2	2700.08
Guanding	GD02	G	29°57′06.5″	101°57′40.4″		563	77.0/6.3	2.49	38	2.53	41.7	-5.5	nd	nd	nd	51.1	5942.34
Longtougou	LTG01	G	29°58′45.0″	101°57′26.0″		564	72.3/6.2	1.64	15.4	1.69	56.8	-6.9	nd	nd	nd	48.5	5395.84
Longtougou	LTG02	G	29°58′45.0″	101°57′26.0″		564	72.3/6.2	1.73	17.7	1.78	196	-6.5	nd	nd	nd	57	13856.4
Erdaoqiao	EDQ01	G	30°05′15.7″	101°56′59.3″		569	41.6/6.8	2.17	36.5	2.21	63	-5.8	nd	nd	nd	62.7	8765.2
Erdaoqiao	EDQ02	G	30°05′15.7″	101°56′59.3″		569	41.6/6.8	2.13	38	2.16	55.1	-6.4	nd	nd	nd	45	4220.67
Erdaoqiao	EDQ2001	G	30°05′15.7″	101°56′59.3″		569	41.2/6.2	2.07	6.45	2.27	nd	nd	nd	-1	-1.37	58.7	10414.9
Zhonggu	ZG01	G	30°15′10.5″	101°52′55.5″		574	67.2/6.3	1.37	18.4	1.4	67.3	-5.1	nd	nd	nd	60.5	9982.49
Zhonggu	ZG02	G	30°15′10.5″	101°52′55.5″		574	67.2/6.3	1.32	19.6	1.34	79.1	-5.4	nd	nd	nd	44.9	6383.04
Yala	YL01	G	30°16′57.9″	101°50′15.2″		572	51.9/6.0	1.44	86.8	1.44	3.22	-6.1	nd	0.566	0.56	51.2	1838.54
Yala	YL02	G	30°16′57.9″	101°50′15.2″		572	51.9/6.0	1.5	88.7	1.51	2.82	-6.6	nd	0.865	0.86	49.9	2093.99
Bamei	BM01	G	30°29′08.9″	101°31′53.7″		560	36.1/6.2	0.34	92.9	0.33	129	-5.9	nd	nd	nd	62.2	2664.55
Bamei	BM02	G	30°29′08.9″	101°31′53.7″		560	36.1/6.2	0.37	152	0.36	89.5	-6.2	nd	nd	nd	47.4	1522.93
Sitongda	STD01	G	31°47′08.2″	100°14′46.4″		563	12.6/6.4	0.16	179	0.15	219	-6.5	nd	nd	nd	73.5	1568.53
Sitongda	STD02	G	31°47′08.2″	100°14′46.4″		563	12.6/6.4	0.15	263	0.15	244	-6.2	nd	nd	nd	55.8	690.154
Ganzi	GZ01	G	31°34′58.9″	100°02′37.5″		505	25.2/nd	0.33	374	0.33	9.66	-7.5	nd	nd	nd	67.8	645.192
Ganzi	GZ02	G	31°34′58.9″	100°02′37.5″		505	25.2/nd	0.35	421	0.35	9.62	-6.5	nd	nd	nd	64.6	606.022
Laima	LM01	G	31°40′28.0″	099°43′39.6″		536	34.0/6.1	0.57	5.73	0.46	0.333	-14.7	nd	0.036	-0.17	81.1	51925.2
Laima	LM02	G	31°40′28.0″	099°43′39.6″		536	34.0/6.1	0.57	6.53	0.48	0.276	-15.8	nd	-0.143	-0.35	80.8	50021.1
Dege	DG01	G	31°5721.7″	098°51′34.1″		549	35.8/6.4	0.31	6.91	0.17	3970	-5.4	nd	nd	nd	52.1	12480.2
Dege	DG02	G	31°5721.7″	098°51′34.1″		549	35.8/6.4	0.2	12.7	0.11	7610	-5.7	nd	nd	nd	66.2	12113.1
Litang fault (LTF)
Quhe	QH01	G	30°04′35.3″	100°08′26.5″		425	78.0/6.7	0.47	4.61	0.29	1650	-7	nd	nd	nd	57	40800
Quhe	QH02	G	30°04′35.3″	100°08′26.5″		425	78.0/6.7	0.38	8.06	0.28	2221	-5.6	nd	nd	nd	52	31204.2
Quhe	QH03	G	30°04′35.3″	100°08′26.5″		425	54.0/6.4	0.35	87.5	0.35	35.7	-4.7	nd	nd	nd	56.3	1198.83
Quhe	QH04	G	30°04′35.3″	100°08′26.5″		425	54.0/6.4	0.38	27.3	0.36	240	-5.2	nd	nd	nd	65	6656.39
Chaqingka	CQK01	G	30°16′01.0″	099°27′16.7″		403	64.3/6.3	0.17	119	0.16	67.3	-5.5	nd	nd	nd	44.7	2299.51
Chaqingka	CQK02	G	30°16′01.0″	099°27′16.7″		403	64.3/6.3	0.18	94.1	0.17	98.4	-5.3	nd	0.812	0.81	46.7	2361.04
Lieyi	LY01	G	30°16′50.8″	099°20′24.8″		397	62.1/6.7	0.2	86	0.19	78.5	-6.4	nd	nd	nd	41.8	1462.47
Lieyi	LY02	G	30°16′50.8″	099°20′24.8″		397	62.1/6.7	0.21	97.1	0.2	155	-6.3	nd	nd	nd	41.9	2492.76
Sichuan basin (SB)
Daxing	DX2001	W	30°14′56.3″	103°24′39.0″		700	17.8/nd	0.37	14.8	0.32	3.9	nd	-34.4	nd	nd	51	5258.74	nd
Xiangxiu	XX2001-Cu	W	31°44′04.8″	104°34′32.7″		880	14.6/9.8	0.31	3.57	0.04	2.26	nd	nd	nd	1.19	63.3	189569	nd
Nanxi	NX2001	W	28°59′03.0″	104°56′18.5″		790	16.1/7.7	0.04	59.5	0.02	7.7	-24.2	nd	nd	-0.27	72.7	8925.87	nd
Shuifuxian	SFX2001	W	28°38′41.6″	104°22′01.2″		730	76.0/7.4	0.02	87.9	0.01	67.8	-11.3	-31.3	nd	0.53	69.8	35722.8	nd
Wanfo	WF2001	W	31°16′05.5″	104°28′01.6″		843	16.5/8.4	0.02	234	0.02	12.3	-22.7	-32.4	nd	nd	55	9523.51	nd
Shangqing	SQ2001	G	31°36′52.7″	104°20′54.1″		850	18.2/7.5	0.02	488	0.02	97.4	-20.2	nd	nd	-1.45	91	82897	nd
Luohanchang	LHC2001	W	28°53′38.3″	105°29′49.6″		843	18.0/7.5	0.25	6.1	0.1	1.38	-16.6	nd	nd	-0.14	99	57058.9	nd
Luohanchang11	LHC2001-Cu	W	28°53′38.3″	105°29′49.6″		843	18.0/7.5	1.02	1.27	1.1	nd	nd	nd	nd	nd	nd	nd	nd
Beichuan11	BC2001	W	31°37′08.5″	104°28′16.9″		865	15.6/8.0	0.56	2.19	0.19	0.54	-21.7	nd	nd	0.56	91.4	64496.5	nd
1Sample locations are given in Supplementary Fig. 1.
2Teng-11-xx (glass) and Cu-Teng-11-xx (Cu-tubing).
3Abbreviations: G = gas sample; W = water sample.
4Distance to the IACB (India-Asia convergence boundary) in the Myanmar or near the EHS (eastern Himalayan syntaxis) is measured using Google Earth software (www.earth.google.com).
5RM/RA notation where RM = sample 3He/4He ratio and RA = atmosphere 3He/4He ratio (= 1.4 × 10-6).
6X = (4He/20Ne)M/(4He/20Ne)air × βNe/βHe, where M is the measured 4He/20Ne ratio, β represents the Bunsen solubility coefficient assuming a recharge temperature of 15°C (Weiss, 1971).
7RC/RA is the air-corrected He isotope ratio = [(RM/RA × X) − 1]/(X − 1), following methods described in Ozima and Podosek (1983), and Hilton (1996).
8δ15N (N2) (‰, AIR)C is the air-corrected N isotope ratio = [(RM/RA × X) − 1]/(X − 1), following methods described in Halldórsson et al. (2013).
9Helium abundance data are corrected for air contamination where [He]C = ([He]M × (X − 1))/X.
10All errors are reported at the 1σ level; RC/RA uncertainty is estimated < ± 3%, CO2/3He uncertainty is estimated ± 5%, δ13C uncertainty is estimated < ± 0.5‰, [4He]C is estmated at ± 5%.
11Samples not considered for discussion because of strong air contamination.
nd = not determined.
References
Halldórsson, S. A., Hilton, D. R., Troll, V. R. and Fischer, T. P., 2013, Resolving volatile sources along the western Sunda arc, Indonesia. Chemical Geology, 339: 263–282.
Hilton, D.R., 1996. The helium and carbon isotope systematics of a continental geothermal system: results from monitoring studies at Long Valley caldera (California, U.S.A.). Chemical Geology, 127: 269–295.
Ozima, M. and Podosek, F.A., 1983. Noble gas geochemistry. Cambridge University Press, Cambridge.
Weiss, R.F., 1971. Solubility of helium and neon in water and seawater. Journal of Chemical and Engineering Data, 16: 235–241.
