# Supplementary material for: Linking deeply-sourced volatile emissions to plateau growth dynamics in southeastern Tibetan Plateau
Source: Nat Commun. 2021 Jul 6;12:4157. doi: 10.1038/s41467-021-24415-y (PMC8260613; doi:10.1038/s41467-021-24415-y)
Supplement: Supplementary file 6 — Supplementary Data 3 [file 41467_2021_24415_MOESM6_ESM.xlsx]

## Sheet: Sheet1
Supplementary Data 3. Average 3He/4He, strain rates, and distances to the IACB for each sampling site of major active faults.
Fault name	Sampling site	Longitude (E)	Latitude (N)	3He/4He (RC/RA)	Total stain rate (nstrain/yr)	Distance to the IACB (km)	Note
Three Rivers faults (TRF)	Jiangda	98.1742	31.5243	0.14	23.23	420
Three Rivers faults (TRF)	Dengzhuduo	99.1761	30.6219	0.141	26.62	412
Three Rivers faults (TRF)	Awang	98.5562	30.5357	0.126	22.22	366
Three Rivers faults (TRF)	Dangyong	97.831	31.3829	0.0782069	20.65	390
Three Rivers faults (TRF)	Youzhacun	98.4034	30.7329	0.0258941	22.44	373
Three Rivers faults (TRF)	Pulong	98.6179	29.6325	0.048	21.87	296
Three Rivers faults (TRF)	Chashushan	99.0785	29.9696	0.225797	30.88	354
Three Rivers faults (TRF)	Madeng	99.62	26.45	0.079	24.2	238
Three Rivers faults (TRF)	Xinhe	99.6	26.55	0.03109	10.1316	233
Three Rivers faults (TRF)	Weixi	99.31	27.15	0.2	1.80278	211
Three Rivers faults (TRF)	Zhongdian	99.8503	27.5039	0.34	20.6526	278
Three Rivers faults (TRF)	Lunan	100	27.1645	0.26	47.42	286
Three Rivers faults (TRF)	Caquka	99.8326	27.9	0.245395	66.3489	280
Three Rivers faults (TRF)	Niyongka	99.8271	27.9	0.233	66.3489	280
Three Rivers faults (TRF)	Maomaorong	99.0616	28.663	0.087	4.30465	248
Three Rivers faults (TRF)	Lajiuxue	98.6276	29.1179	0.0749884	5.54437	244
Three Rivers faults (TRF)	Xiagei	99.8561	27.7782	0.112459	69.14	278
Three Rivers faults (TRF)	Dadongxiang	100.424	27.17	0.078	66.55	318
Three Rivers faults (TRF)	Qiaotou	99.4065	26.8518	0.219	2.68	216
Three Rivers faults (TRF)	Aheji	99.4401	26.7738	0.355	2.86	219
Three Rivers faults (TRF)	Hongqi	99.6162	26.584	0.018	10.13	237
Three Rivers faults (TRF)	Qizhika	98.606	29.0893	0.106	5.54437	241
Three Rivers faults (TRF)	Bengzilan	99.3975	28.1677	0.151	9.89	250
Three Rivers faults (TRF)	Tianshengqiao	99.814	27.7972	0.136	50.13	273
Three Rivers faults (TRF)	Sinong	98.7939	28.5266	0.236192	4.03113	218
Three Rivers faults (TRF)	Xidang	98.8126	28.4263	0.296322	2.96816	214
Three Rivers faults (TRF)	Yongzhi	98.822	28.1953	0.236292	0.989949	200
Three Rivers faults (TRF)	Liduguang	99.1844	27.7632	0.085	6.4405	213
average				0.15588	23.0721	278.071
1σ				0.0936191	21.9215	63.9654
n				28	28	28
Litang fault (LTF)	Maoniuchang	99.52	30.47	0.68	28.6248	426
Litang fault (LTF)	Rekeng	99.37	30.4	0.188	27.1487	410
Litang fault (LTF)	Deda	99.4556	30.2642	0.162	24.5601	403
Litang fault (LTF)	Lieyi	99.33	30.27	0.195	24.8284	397
Litang fault (LTF)	Quhe	100.141	30.0743	0.32	41.7885	425
Litang fault (LTF)	Litang	100.13	30.07	0.78	41.7885	425
Litang fault (LTF)	Kahui	100.215	29.9428	0.1	47.2055	422
Litang fault (LTF)	Heni	99.869	30.233	0.913998	28.9389	416
Litang fault (LTF)	MYS	100.219	29.9913	0.22	52.1725	426
Litang fault (LTF)	Maoya	100.213	29.9955	0.258218	52.1725	426
Litang fault (LTF)	Jiawa	100.415	29.7845	0.22028	61.9371	427
Litang fault (LTF)	Xiamula	100.655	29.5871	0.335728	35.0104	434
Litang fault (LTF)	Bogexi	99.41	30.1173	0.196	24.2	389
average				0.351479	37.7212	417.385
1σ				0.252213	12.1794	13.0475
n				13	13	13
Xianshuihe fault (XSHF)	Zima	102.3	29	0.87	62.3485	546	bend section
Xianshuihe fault (XSHF)	Caoke	101.963	29.3872	0.94	81.335	534	bend section
Xianshuihe fault (XSHF)	Erhaoyingdi	102.02	29.58	1.33	154.581	549	bend section
Xianshuihe fault (XSHF)	Gonghecun	102.1	29.62	1.21	155.205	557	bend section
Xianshuihe fault (XSHF)	Xinxingxiang	102.05	29.75	1.02	109.218	560	bend section
Xianshuihe fault (XSHF)	Guanding	101.95	29.95	2.86	107.989	563	bend section
Xianshuihe fault (XSHF)	Longtougou	101.95	29.97	1.45	107.989	564	bend section
Xianshuihe fault (XSHF)	Yulin	101.95	29.95	1.91	107.989	563	bend section
Xianshuihe fault (XSHF)	Erdaoqiao	101.95	30.08	2.48	105.513	569	bend section
Xianshuihe fault (XSHF)	Zhonggu	101.87	30.25	1.27	129.462	573	bend section
Xianshuihe fault (XSHF)	Xikang	101.884	30.25	1.37	129.462	574	bend section
Xianshuihe fault (XSHF)	Yala	101.839	30.28	1.47	175.396	572	bend section
Xianshuihe fault (XSHF)	Maoniugou	101.619	30.5353	0.335436	145.934	570
Xianshuihe fault (XSHF)	Bamei	101.533	30.4831	0.34	123.808	560
Xianshuihe fault (XSHF)	Sitongda	100.248	31.783	0.153601	134.661	563
Xianshuihe fault (XSHF)	Tuobaxiang	100.044	31.5813	0.34	135.319	549
Xianshuihe fault (XSHF)	Dizhentai	100.03	31.58	0.2	135.319	549
Xianshuihe fault (XSHF)	Ganzi Leyuan	100.03	31.58	0.18	135.319	549
Xianshuihe fault (XSHF)	Laima	99.7289	31.6722	0.47	67.0685	536
Xianshuihe fault (XSHF)	Dege	98.8602	31.9537	0.14	26.6271	505
average_XSHF				1.01695	116.527	555.25
1σ				0.762941	34.7461	16.1984
n				20	20	20
average_XSHF bend				1.515	118.874	560.333
1σ				0.584701	30.6124	11.6357
n				12	12	12
Anninghe-Xiaojiang fault (AXF)	Zhaojue	102.9	28.07	0.08	57.0454	577
Anninghe-Xiaojiang fault (AXF)	Puge	102.54	27.3973	0.05	60.9565	531
Anninghe-Xiaojiang fault (AXF)	Hongmo	102.243	28.085	0.09	90.0536	513
Anninghe-Xiaojiang fault (AXF)	Xide	102.378	28.321	0.06	70.0532	532
Anninghe-Xiaojiang fault (AXF)	Chuanxing	102.24	27.88	0.0142857	109.882	516
Anninghe-Xiaojiang fault (AXF)	Satellite Hotel	102.24	27.88	0.0142857	109.882	506
Anninghe-Xiaojiang fault (AXF)	Gongyicun	102.35	29.02	0.1	65.3813	556
Anninghe-Xiaojiang fault (AXF)	Shimian Dizhentai	102.35	29.22	0.140541	73.6039	563
Anninghe-Xiaojiang fault (AXF)	Anning	102.44	24.95	0.03	10.1592	1072
Anninghe-Xiaojiang fault (AXF)	Mile	103.43	24.4	0.0224286	30.7599	1131
Anninghe-Xiaojiang fault (AXF)	Panxi	103.1	24.21	0.0111429	55.0902	1097
Anninghe-Xiaojiang fault (AXF)	Penzhuchi	102.49	23.72	0.0549811	52.5381	1018
Anninghe-Xiaojiang fault (AXF)	Tangchi	103.1	24.95	0.0492857	138.24	1114
Anninghe-Xiaojiang fault (AXF)	Baiyukou	102.65	24.8	0.0714286	94.4491	1077
Anninghe-Xiaojiang fault (AXF)	Haikou	102.93	24.5	0.053571	101.99	1087
Anninghe-Xiaojiang fault (AXF)	Xiaozhaicun	103.332	23.9784	0.109434	24.9	1114
Anninghe-Xiaojiang fault (AXF)	Gulecun	104.433	23.9984	0.0834431	1.39	1220
Anninghe-Xiaojiang fault (AXF)	Panzhihua	104.152	23.4289	0.101923	6.19	1170
Anninghe-Xiaojiang fault (AXF)	Baishapo	104.146	23.4229	0.0424785	9.78	1170
Anninghe-Xiaojiang fault (AXF)	Reshuicun	104.055	23.5312	0.0718398	9.94	1168
Anninghe-Xiaojiang fault (AXF)	Chenjiazhai	103.981	23.3543	0.0906307	1.14	1149
Anninghe-Xiaojiang fault (AXF)	Erhegou	103.968	23.2981	0.0974671	5.16	1147
Anninghe-Xiaojiang fault (AXF)	Yaodiao	103.942	23.3115	0.105895	6.35	1147
Anninghe-Xiaojiang fault (AXF)	Xianfa	103.796	23.3215	0.161025	10.46	1133
Anninghe-Xiaojiang fault (AXF)	Qujiang	102.78	23.93	0.03	64.7698	1056
Anninghe-Xiaojiang fault (AXF)	Ludian	103.445	26.9877	0.012	41.58	1256
average				0.0672341	50.0671	946.923
1σ				0.0394056	39.6555	277.766
n				26	26	26
Bookshelf faults (BF)	Lancangjiang	100.133	22.1567	0.0289519	30.32	736
Bookshelf faults (BF)	Lancangjiang	100.701	21.7205	0.155799	46.89	779
Bookshelf faults (BF)	Yuanjiang	101.9	23.5151	0.042	33.8993	954
Bookshelf faults (BF)	Mankelao	101.37	22.7	0.64814	33.738	874
Bookshelf faults (BF)	Zhengdong	101.5	22.47	0.07549	35.0618	880
Bookshelf faults (BF)	Mengla	101.55	21.45	0.27744	20.7762	853
Bookshelf faults (BF)	Laos	102.1	20.87	0.22661	8.94707	889
Bookshelf faults (BF)	Mangka	100.71	23.6	0.03959	25.6844	843
Bookshelf faults (BF)	Jinggu	100.7	23.5	0.11582	22.2146	833
Bookshelf faults (BF)	Lincang	100.05	23.83	0.0332143	17.1327	788
Bookshelf faults (BF)	Mengku	99.93	23.6	0.0351429	8.85494	774
Bookshelf faults (BF)	Nansha	102.72	23.23	0.365	19.6084	1024
Bookshelf faults (BF)	Shilicun	103.287	22.7043	0.110792	12.91	1059
Bookshelf faults (BF)	Pooer	103.044	22.6533	0.0514491	5.41	1036
Bookshelf faults (BF)	Yangxi	102.755	22.7617	0.0990239	3.67	1012
Bookshelf faults (BF)	Nanxing	103.028	22.533	0.04857	10.7224	1030
Red River fault (RRF)	Niujie	99.99	26.2	0.182	50.34	274
Red River fault (RRF)	Eryuan	99.95	26.11	0.302	47.7782	273
Red River fault (RRF)	Xiaguan	100.16	25.56	0.68	54.0246	829
Red River fault (RRF)	Xingxing	99.9466	26.1092	0.314	53.64	271
Red River fault (RRF)	Huangping	100.249	26.1184	0.278558	34.34	300
Red River fault (RRF)	Xinping	100.239	26.0975	0.256265	34.34	300
Red River fault (RRF)	Xiashankou	100.025	26.0843	0.202884	47.78	272
Red River fault (RRF)	Xiamiandian	100.244	26.0502	0.373	34.34	300
Red River fault (RRF)	Shaba	99.9204	25.8047	0.379	45.29	272
Red River fault (RRF)	Dalong	99.43	26.07	0.39187	33.105	221
Red River fault (RRF)	Nuodeng	99.37	25.88	0.57587	22.655	217
Red River fault (RRF)	Qudong	99.51	25.41	0.136429	48.2255	776
Red River fault (RRF)	Shizui	100.511	25.3418	0.384	24.47	865
Red River fault (RRF)	Gaoqin	100.5	25.3	0.078	24.4663	860
Red River fault (RRF)	Weibaoshan	100.323	25.1706	0.24	17.82	840
Red River fault (RRF)	Zhongcang	100.608	24.6813	0.115	12.35	883
Red River fault (RRF)	Jiasha	102.94	23.3553	0.152	30.83	1057
Red River fault (RRF)	Longchacun	102.974	23.4303	0.0630516	40.94	1062
Red River fault (RRF)	Hujie	102.485	23.3255	0.617844	24.25	1004
Red River fault (RRF)	Poduo	102.695	23.1739	0.281	19.61	1021
Red River fault (RRF)	Baiheqiao	103.861	22.9401	0.163	21.5	1126
Red River fault (RRF)	Xiaomadian	103.362	22.9904	0.395	21.61	1077
Red River fault (RRF)	Malizhai	103.429	22.9316	0.454	18.82	1082
Red River fault (RRF)	Mengping	103.489	22.9136	0.465	21.6832	1088
Red River fault (RRF)	Mapiyi	103.457	22.902	0.432489	21.68	1087
Red River fault (RRF)	Fengchunling	103.115	22.9979	0.0926316	21.6	1058
average_BF & RRF				0.246617	27.6983	780.452
1σ				0.180818	13.3938	303.299
n				42	42	42
