# Supplementary material for: Linking deeply-sourced volatile emissions to plateau growth dynamics in southeastern Tibetan Plateau
Source: Nat Commun. 2021 Jul 6;12:4157. doi: 10.1038/s41467-021-24415-y (PMC8260613; doi:10.1038/s41467-021-24415-y)
Supplement: Supplementary file 7 — Supplementary Data 4 [file 41467_2021_24415_MOESM7_ESM.xlsx]

## Sheet: Sheet1
Supplementary Data 4. Initiation ages of major active faults in the SETP and adjacent region.
Fault	Fault type	Initiation age (Ma)	Dating method	Reference no.
Ganzi-Yushu fault	sinistral	13	K-Ar, AFT	Wang et al. (2009)
Xianshuihe fault	sinistral	13–10	U-Pb, Rb-Sr isochron	Roger et al. (1995)
Xianshuihe fault	sinistral	13–9	(U-Th)/He, AFT	Clark et al. (2005); Quimet et al. (2010)
Xianshuihe fault	sinistral	9	AFT, ZFT	Zhang et al. (2017)
Xianshuihe fault	sinistral	4–2	structural analysis	Wang et al. (1998)
Anninghe fault	sinistral	13–10	AFT	Wang et al. (2017)
Zemuhe fault	sinistral	13–10	AFT	Wang et al. (2017)
Daliangshan fault	sinistral	10	(U-Th)/He	Deng et al. (2015)
Daliangshan fault	sinistral	<10	structural analysis	He et al. (2008)
Daliangshan fault	sinistral	11–4	fault slip analysis	Wang et al. (2017)
East Daliangshan fault	sinistral	3	AFT	An et al. (2008); Zhang (2013)
Xiaojiang fault	sinistral	12.7	magnetostratigraphy	Li et al. (2015)
Xiaojiang fault	sinistral	4.9	magnetostratigraphy	Zhu et al. (2008)
Litang fault	sinistral	7–5	(U-Th)/He, AFT, ZFT	Zhang et al. (2015)
Diancangshan-Dali fault	normal	13	40Ar/39Ar	Cao et al. (2011)
Diancangshan-Dali fault	normal	7.6	magnetostratigraphy	Li et al. (2013)
Diancangshan-Dali fault	normal	4.7	40Ar/39Ar	Leloup et al. (1993)
Zhongdian fault	dextral	~5	structural analysis	Zhang et al. (2015)
slip reversaled Red River fault	dextral	4.7	Ar-Ar	Leloup et al. (1993)
slip reversaled Red River fault	dextral	11–10	AFT	Leloup et al. (2001)
slip reversaled Red River fault	dextral	10–8	stratigraphical analysis	Fyhn & Phach (2015)
Bookshelf fault	sinistral	13–8	structural analysis	Shi et al. (2018)
Bookshelf fault	sinistral	<11	structural analysis	Morey (2007)
Dien Bien Phu fault	sinistral	5.4	40Ar/39Ar	Lee et al. (1998)
slip reversaled Nabang fault	sinistral	<11	structural analysis	Morey (2007)
slip reversaled Gaoligong fault	sinistral	<11	structural analysis	Morey (2007)
Gaoligong fault	normal	8.5	AFT	Wang et al. (2008)
Nuangdeng fault	normal	7.2	K-Ar	Wang et al. (2008)
Dayingjiang fault	sinistral	11	AFT	Wang et al. (2020)
Sagaing fault	dextral	11	subduction reconstruction	Khan & Chakraborty (2005)
Abbreviations: AFT, apatite fission track; ZFT, zircon fission track.
References
S. Wang, X. Fang, D. Zheng, E. Wang, Initiation of slip along the Xianshuihe fault zone, eastern Tibet, constrained by K/Ar and fission-track ages. Int. Geol. Rev. 51, 1121–1131 (2009).
B. Deng, S.-G. Liu, E. Enkelmann, Z.-W. Li, T. A. Ehlers, L. Jansa, Late Miocene accelerated exhumation of the Daliang Mountains, southeastern margin of the Tibetan Plateau. Int. J. Earth Sci. 104, 1061–1081 (2015).
C. K. Morley, Variations in Late Cenozoic–Recent strike-slip and oblique-extensional geometries, within Indochina: The influence of pre-existing fabrics. J. Struct. Geol. 29, 36–58 (2007).
F. Roger, S. Calassou, J. Lancelot, J. Malavieille, M. Mattauer, X. Zhiqin, H. Ziwen, H. Liwei, Miocene emplacement and deformation of the Konga Shan granite (Xianshui He fault zone, west Sichuan, China): Geodynamic implications. Earth Planet. Sci. Lett. 130, 201–216 (1995).
G. Wang, J. Wan, E. Wang, D. Zheng, F. Li, Late Cenozoic to recent transtensional deformation across the Southern part of the Gaoligong shear zone between the Indian plate and SE margin of the Tibetan plateau and its tectonic origin. Tectonophysics 460, 1–20 (2008).
H. He, Y. Ikeda, Y. He, M. Togo, J. Chen, C. Chen, M. Tajikara, T. Echigo, S. Okada, Newly-generated Daliangshan fault zone — Shortcutting on the central section of Xianshuihe-Xiaojiang fault system. Sci. China Earth Sci. 51, 1248–1258 (2008).
H. Wang, Y. Tian, M. Liang, Late Cenozoic exhumation history of the Luoji Shan in the southeastern Tibetan Plateau: insights from apatite fission-track thermochronology. J. Geol. Soc. 174, 883–891 (2017).
M. B. W. Fyhn, P. V. Phach, Late Neogene structural inversion around the northern Gulf of Tonkin, Vietnam: Effects from right-lateral displacement across the Red River fault zone. Tectonics 34, 290–312 (2015).
M. K. Clark, M. A. House, L. H. Royden, K. X. Whipple, B. C. Burchfiel, X. Zhang, W. Tang, Late Cenozoic uplift of southeastern Tibet. Geology 33, 525–528 (2005).
P. H. Leloup, N. Arnaud, R. Lacassin, J. R. Kienast, T. M. Harrison, T. T. P. Trong, A. Replumaz, P. Tapponnier, New constraints on the structure, thermochronology, and timing of the Ailao Shan-Red River shear zone, SE Asia. J. Geophys. Res. Solid Earth 106, 6683–6732 (2001).
P. H. Leloup, T. M. Harrison, F. J. Ryerson, C. Wenji, L. Qi, P. Tapponnier, R. Lacassin, Structural, petrological and thermal evolution of a Tertiary ductile strike-slip shear zone, Diancang Shan, Yunnan. J. Geophys. Res. Solid Earth 98, 6715–6743 (1993).
P. K. Khan, P. P. Chakraborty, Two-phase opening of Andaman Sea: a new seismotectonic insight. Earth Planet. Sci. Lett. 229, 259–271 (2005).
P.-Z. Zhang, A review on active tectonics and deep crustal processes of the Western Sichuan region, eastern margin of the Tibetan Plateau. Tectonophysics 584, 7–22 (2013).
R. X. Zhu, R. Potts, Y. X. Pan, L. Q. Lü, H. T. Yao, C. L. Deng, H. F. Qin, Paleomagnetism of the Yuanmou Basin near the southeastern margin of the Tibetan Plateau and its constraints on late Neogene sedimentation and tectonic rotation. Earth Planet. Sci. Lett. 272, 97–104 (2008).
S. Cao, F. Neubauer, J. Liu, J. Genser, B. Leiss, Exhumation of the Diancang Shan metamorphic complex along the Ailao Shan-Red River belt, southwestern Yunnan, China: Evidence from 40Ar/39Ar thermochronology. J. Asian Earth Sci. 42, 525–550 (2011).
S. Li, C. Deng, H. Yao, S. Huang, C. Liu, H. He, Y. Pan, R. Zhu, Magnetostratigraphy of the Dali Basin in Yunnan and implications for late Neogene rotation of the southeast margin of the Tibetan Plateau. J. Geophys. Res. Solid Earth 118, 791–807 (2013).
S. Li, C. Deng, W. Dong, L. Sun, S. Liu, H. Qin, J. Yin, X. Ji, R. Zhu, Magnetostratigraphy of the Xiaolongtan Formation bearing Lufengpithecus keiyuanensis in Yunnan, southwestern China: Constraint on the initiation time of the southern segment of the Xianshuihe-Xiaojiang fault. Tectonophysics 655, 213–226 (2015).
T. Y. Lee, C. H. Lo, S. L. Chung, C. Y. Chen, P. L. Wang, W. P. Lin, N. Hoang, C. T. Chi, N. T. Yem, “40Ar/39Ar dating result of Neogene basalts in Vietnam and its tectonic implication” in Mantle Dynamics and Plate Interactions in East Asia, M. Flower, S. L. Chung, C. H. Lo, T. Y. Lee, Eds. (Geodyn. Ser., AGU, Washington, DC, 1998), vol. 27, pp. 317–330.
W. Ouimet, K. Whipple, L. Royden, P. Reiners, K. Hodges, M. Pringle, Regional incision of the eastern margin of the Tibetan Plateau. Lithosphere 2, 50–63 (2010).
X. Shi, Y. Wang, K. Sieh, R. Weldon, L. Feng, C. H. Chan, J. Liu‐Zeng, Fault slip and GPS velocities across the Shan Plateau define a curved southwestward crustal motion around the eastern Himalayan syntaxis. J. Geophys. Res. Solid Earth 123, 2502–2518 (2018).
Y. An, Z. Han, J. Wan, Fission track dating of the Cenozoic uplift in Mabian area, southern Sichuan Province, China. Sci. China Earth Sci. 51, 1238–1247 (2008).
Y. Wang, Y. Wang, P. Zhang, L. M. Schoenbohm, B. Zhang, J. Zhang, R. Zhou, D. F. Stockli, E. G. Seagren, F. Wang, Intracontinental deformation within the India-Eurasia oblique convergence zone: Case studies on the Nantinghe and Dayingjiang faults. Geol. Soc. Am. Bull. 132, 850–862 (2020).
Y.-Z. Zhang, A. Replumaz, G.-C. Wang, P. H. Leloup, C. Gautheron, M. Bernet, P. van der Beek, J. L. Paquette, A. Wang, K.-X. Zhang, M.-L. Chevalier, H.-B. Li, Timing and rate of exhumation along the Litang fault system, implication for fault reorganization in Southeast Tibet. Tectonics 34, 1219–1243 (2015).
Y.-Z. Zhang, et al. Cooling history of the Gongga batholith: Implications for the Xianshuihe Fault and Miocene kinematics of SE Tibet. Earth Planet. Sci. Lett. 465, 1–15 (2017).
E. Wang, et al. Late Cenozoic Xianshuihe-Xiaojiang, Red River, and Dali fault systems of southwestern Sichuan and central Yunnan, China. Geol. Soc. Am. Spec. Pap. 327, 1–108 (1998).
