# Supplementary material for: Linking deeply-sourced volatile emissions to plateau growth dynamics in southeastern Tibetan Plateau
Source: Nat Commun. 2021 Jul 6;12:4157. doi: 10.1038/s41467-021-24415-y (PMC8260613; doi:10.1038/s41467-021-24415-y)
Supplement: Supplementary file 8 — Supplementary Data 5 [file 41467_2021_24415_MOESM8_ESM.xlsx]

## Sheet: Sheet1
Supplementary Data 5. Ages of late Cenozoic volcanic rocks in the SETP and adjacent region.
Volcanic field	Rock type	Dating method	Dating material	Age (Ma)	Error (Ma)	Reference no.
Tengchong	Basalt	K-Ar	Whole rock	0.5	0.02	Guo et al. (2015)
Tengchong	Basalt	K-Ar	Whole rock	5.89	0.14	Guo et al. (2015)
Tengchong	Basalt	K-Ar	Whole rock	4.06	0.08	Guo et al. (2015)
Tengchong	Basalt	K-Ar	Whole rock	7.54	0.2	Guo et al. (2015)
Tengchong	Basalt	K-Ar	Whole rock	1.06	0.05	Guo et al. (2015)
Tengchong	Basalt	K-Ar	Whole rock	2.73	0.06	Guo et al. (2015)
Tengchong	Basalt	K-Ar	Whole rock	2.17	0.05	Guo et al. (2015)
Tengchong	Basalt	K-Ar	Whole rock	0.9	0.04	Guo et al. (2015)
Tengchong	Basalt	K-Ar	Whole rock	2.05	0.04	Guo et al. (2015)
Tengchong	Trachybasalt	K-Ar	Whole rock	3.04	0.06	Cheng et al. (2020)
Tengchong	Basalt	K-Ar	Whole rock	3.68	0.1	Cheng et al. (2020)
Tengchong	Trachybasalt	K-Ar	Whole rock	4.1	0.17	Cheng et al. (2020)
Tengchong	Dacite	K-Ar	Whole rock	4.74	0.09	Cheng et al. (2020)
Tengchong	Trachyandesite	K-Ar	Whole rock	2.04	0.03	Cheng et al. (2020)
Tengchong	Dacite	K-Ar	Whole rock	1.12	0.03	Cheng et al. (2020)
Tengchong	Trachybasalt	K-Ar	Whole rock	0.78	0.02	Cheng et al. (2020)
Tengchong	Trachybasalt	K-Ar	Whole rock	0.47	0.01	Cheng et al. (2020)
Tengchong	Trachyandesite	K-Ar	Whole rock	0.19	0.01	Cheng et al. (2020)
Ning'er	Basanite	40Ar/39Ar	Whole rock	1.2	0.06	Flower et al. (2013)
Ning'er	Basanite	40Ar/39Ar	Whole rock	1.08	0.04	Flower et al. (2013)
Tongguan	Basanite	40Ar/39Ar	Whole rock	1	0.7	Wang et al. (2001)
Tongguan	Basanite	40Ar/39Ar	Whole rock	1.2	0.04	Flower et al. (2013)
Tongguan	Basanite	40Ar/39Ar	Whole rock	1.16	0.04	Flower et al. (2013)
Pingbian	Trachyandesite	40Ar/39Ar	Whole rock	1.3	0.7	Wang et al. (2001)
Pingbian	Trachyandesite	40Ar/39Ar	Whole rock	0.42	0.03	Flower et al. (2013)
Maguan	Basanite	40Ar/39Ar	Biotite	11.9	0.3	Wang et al. (2001)
Maguan	Basanite	40Ar/39Ar	Whole rock	13.59	0.12	Flower et al. (2013)
Maguan	Basanite	40Ar/39Ar	Whole rock	13.69	0.11	Flower et al. (2013)
Dien Bien Phu	Basalt	40Ar/39Ar	Whole rock	4.8	0.1	Lee et al. (1998)
Dien Bien Phu	Basalt	K-Ar	Whole rock	5.2	0.34	Koszowska et al. (2007)
Dien Bien Phu	Basalt	K-Ar	Whole rock	4.38	0.27	Koszowska et al. (2007)
Dien Bien Phu	Basalt	K-Ar	Whole rock	4.93	0.3	Koszowska et al. (2007)
Singu	Basalt	K-Ar	Whole rock	0.28	0.02	Bertrand et al. (1998)
Singu	Basalt	K-Ar	Whole rock	0.25	0.01	Bertrand et al. (1998)
Singu	Basalt	K-Ar	Whole rock	0.29	0.01	Bertrand et al. (1998)
Singu	Basalt	K-Ar	Whole rock	0.26	0.01	Bertrand et al. (1998)
Singu	Basalt	K-Ar	Whole rock	0.27	0.02	Bertrand et al. (1998)
Singu	Basalt	K-Ar	Whole rock	0.31	0.02	Bertrand et al. (1998)
Singu	Basalt	K-Ar	Whole rock	0.3	0.01	Bertrand et al. (1998)
Singu	Basalt	K-Ar	Whole rock	0.29	0.02	Bertrand et al. (1998)
Mt. Popa	Trachyandesite	40Ar/39Ar	Whole rock	13.3	0.2	Lee et al. (2016)
Mt. Popa	Trachyandesite	40Ar/39Ar	Whole rock	13.3	0.2	Lee et al. (2016)
Mt. Popa	Trachyandesite	40Ar/39Ar	Whole rock	13.5	0.2	Lee et al. (2016)
Mt. Popa	Trachybasalt	40Ar/39Ar	Whole rock	0.15	0.16	Lee et al. (2016)
Mt. Popa	Basaltic andesite	K-Ar	Whole rock	0.96	0.17	Maury et al. (2004)
Mt. Popa	Basalt	K-Ar	Whole rock	0.8	0.03	Maury et al. (2004)
Monywa	Trachyandesite	U-Pb	zircon	13.6	0.1	Mitchell et al. (2012)
Monywa	Basalt	K-Ar	Whole rock	0.44	0.12	Maury et al. (2004)
Monywa	Basalt	40Ar/39Ar	Whole rock	0.72	0.14	Lee et al. (2016)
References
Z. Guo, et al. Post-collisional high-K calc-alkaline volcanism in Tengchong volcanic field, SE Tibet: Constraints on Indian eastward subduction and slab detachment. J. Geol. Soc. 172, 624–640 (2015).
Z. Cheng, Z. Guo, D. B. Dingwell, X. Li, M. Zhang, J. Liu, W. Zhao, M. Lei, Geochemistry and petrogenesis of the post-collisional high-K calc-alkaline magmatic rocks in Tengchong, SE Tibet. J. Asian Earth Sci. 193, 104309 (2020).
M. F. J. Flower, N. Hoàng, C.-H. Lo, C. T. Chí, N. Q. Cu’ò’ng, F.-T. Liu, J.-F. Deng, X.-X. Mo, Potassic magma genesis and the Ailao Shan-Red River fault. J. Geodyn. 69, 84–105 (2013).
J.-H. Wang, A. Yin, T. M. Harrison, M. Grove, Y.-Q. Zhang, G.-H. Xie, A tectonic model for Cenozoic igneous activities in the eastern Indo-Asian collision zone. Earth Planet. Sci. Lett. 188, 123–133 (2001).
E. Koszowska, A. Wolska, W. Zuchiewicz, N. Q. Cuong, Z. Pécskay, Crustal contamination of Late Neogene basalts in the Dien Bien Phu Basin, NW Vietnam: Some insights from petrological and geochronological studies. J. Asian Earth Sci. 29, 1–17 (2007).
G. Bertrand, C. Rangin, R. C. Maury, H. M. Htun, H. Bellon, J.-P. Guillaud, The Singu basalts (Myanmar): new constraints for the amount of recent offset on the Sagaing Fault. C. R. Acad. Sci., Paris 327, 479–484 (1998).
H.-Y. Lee, S.-L. Chung, H.-M. Yang, Late Cenozoic volcanism in central Myanmar: Geochemical characteristics and geodynamic significance. Lithos 245, 174–190 (2016).
R. C. Maury, M. Pubellier, C. Rangin, L. Wulput, J. Cotten, A. Socquet, H. Bellon, J.-P. Guillaud, H. M. Htun, Quaternary calc-alkaline and alkaline volcanism in an hyper-oblique convergence setting, central Myanmar and western Yunnan. Bull. Soc. Geol. France 175, 461–472 (2004).
A. Mitchell, S.-L. Chung, T. Oo, T.-H. Lin, C.-H. Hung, Zircon U–Pb ages in Myanmar: Magmatic–metamorphic events and the closure of a neo-Tethys ocean? J. Asian Earth Sci. 56, 1–23 (2012).
